# Supplementary material for: Epithelium percentage estimation facilitates epithelial quantitative protein measurement in tissue specimens
Source: Clin Proteomics. 2013 Dec 1;10(1):18. doi: 10.1186/1559-0275-10-18 (PMC4220793; doi:10.1186/1559-0275-10-18)
Supplement: Additional file 1: Table S1 — Clinical information of normal prostate and prostate tumor tissues employed in this study. [file 1559-0275-10-18-S1.xlsx]

## Sheet: Clinical Info.
Sample ID	Subject ID	Source	Description	Tumor Purity	Radical Prostatectomy Gleason Score	Pelvic Lymph Node Metastasis at Time of Surgery	SemiN/Al Vesicle Metastasis at Time of Surgery	Years without biochemical recurrence	Years Survival
Normal1	C1	Transplant Donor	Normal Prostate Tissue	N/A	N/A	N/A	N/A	N/A	N/A
Normal2	C2	Transplant Donor	Normal Prostate Tissue	N/A	N/A	N/A	N/A	N/A	N/A
Normal3	C3	Transplant Donor	Normal Prostate Tissue	N/A	N/A	N/A	N/A	N/A	N/A
Normal4	C4	Transplant Donor	Normal Prostate Tissue	N/A	N/A	N/A	N/A	N/A	N/A
Normal5	C5	Transplant Donor	Normal Prostate Tissue	N/A	N/A	N/A	N/A	N/A	N/A
Normal7	C7	Transplant Donor	Normal Prostate Tissue	N/A	N/A	N/A	N/A	N/A	N/A
Normal9	C9	Transplant Donor	Normal Prostate Tissue	N/A	N/A	N/A	N/A	N/A	N/A
Normal11	C11	Transplant Donor	Normal Prostate Tissue	N/A	N/A	N/A	N/A	N/A	N/A
N/AG2	PB734	Radical Prostatectomy	Non Aggressive Prostate Tumor	~70%	6	No	No	14	N/A
N/AG3	PB710	Radical Prostatectomy	Non Aggressive Prostate Tumor	~45%	6	No	No	14	N/A
N/AG4	PB695	Radical Prostatectomy	Non Aggressive Prostate Tumor	~40%	6	No	No	13	N/A
N/AG5	PB583	Radical Prostatectomy	Non Aggressive Prostate Tumor	~50%	6	No	No	15	N/A
N/AG6	PB509	Radical Prostatectomy	Non Aggressive Prostate Tumor	~90%	7	No	No	16	N/A
N/AG7	PB494	Radical Prostatectomy	Non Aggressive Prostate Tumor	~70%	6	No	No	11	N/A
N/AG9	PB470	Radical Prostatectomy	Non Aggressive Prostate Tumor	~40%	6	No	No	16	N/A
N/AG10	PB395	Radical Prostatectomy	Non Aggressive Prostate Tumor	~40%	6	No	No	17	N/A
N/AG12	PB39	Radical Prostatectomy	Non Aggressive Prostate Tumor	~70%	7	No	No	20	N/A
N/AG13	PB825	Radical Prostatectomy	Non Aggressive Prostate Tumor	~70%	6	No	No	N/A	N/A
N/AG15	PB806	Radical Prostatectomy	Non Aggressive Prostate Tumor	~50%	6	No	No	N/A	N/A
N/AG16	PB785	Radical Prostatectomy	Non Aggressive Prostate Tumor	~60%	6	No	No	N/A	N/A
N/AG17	PB781	Radical Prostatectomy	Non Aggressive Prostate Tumor	~55%	6	No	No	N/A	N/A
N/AG18	PB757	Radical Prostatectomy	Non Aggressive Prostate Tumor	~50%	6	No	No	N/A	N/A
N/AG19	PB747	Radical Prostatectomy	Non Aggressive Prostate Tumor	~70%	6	No	No	N/A	N/A
N/AG20	PB617	Radical Prostatectomy	Non Aggressive Prostate Tumor	~65%	6	No	No	N/A	N/A
N/AG21	PB596	Radical Prostatectomy	Non Aggressive Prostate Tumor	~50%	6	No	No	N/A	N/A
N/AG22	PB594	Radical Prostatectomy	Non Aggressive Prostate Tumor	~75%	6	No	No	8	N/A
N/AG23	PB569	Radical Prostatectomy	Non Aggressive Prostate Tumor	~65%	6	No	No	6	N/A
N/AG24	PB492	Radical Prostatectomy	Non Aggressive Prostate Tumor	~50%	6	No	No	N/A	N/A
N/AG25	PB437	Radical Prostatectomy	Non Aggressive Prostate Tumor	~20%	6	No	No	N/A	N/A
AG2	PB535	Radical Prostatectomy	Aggressive Prostate Tumor	~40%	8	No	No	N/A	1
AG4	PB427	Radical Prostatectomy	Aggressive Prostate Tumor	~75%	7	No	Yes	N/A	4
AG5	PB412	Radical Prostatectomy	Aggressive Prostate Tumor	~65%	7	No	Yes	N/A	3
AG6	PB394	Radical Prostatectomy	Aggressive Prostate Tumor	~70%	7	No	No	N/A	6
AG7	PB376	Radical Prostatectomy	Aggressive Prostate Tumor	~70%	7	Yes	No	N/A	1
AG8	PB822	Radical Prostatectomy	Aggressive Prostate Tumor	~90%	9	No	No	N/A	N/A
AG10	PB760	Radical Prostatectomy	Aggressive Prostate Tumor	~70%	8	Yes	No	N/A	N/A
AG12	PB671	Radical Prostatectomy	Aggressive Prostate Tumor	~60%	8	Yes	Yes	N/A	1
AG13	PB663	Radical Prostatectomy	Aggressive Prostate Tumor	~65%	8	No	No	N/A	N/A
AG14	PB488	Radical Prostatectomy	Aggressive Prostate Tumor	~55%	9	Yes	No	N/A	N/A
AG16	PB409	Radical Prostatectomy	Aggressive Prostate Tumor	~80%	8	No	No	N/A	N/A
AG17	PB663	Radical Prostatectomy	Aggressive Prostate Tumor	~65%	8	8-0-0-x-x-x	No	N/A	N/A
AG18	PB488	Radical Prostatectomy	Aggressive Prostate Tumor	~55%	9	9-1-0-x-x-x	Yes	N/A	N/A
AG19	PB468	Radical Prostatectomy	Aggressive Prostate Tumor	~60%	8	8-0-0-x-x-x	No	N/A	N/A
AG20	PB409	Radical Prostatectomy	Aggressive Prostate Tumor	~80%	8	8-0-0-90-999-999	No	N/A	N/A
